# Supplementary material for: Fast and accurate dynamic estimation of field effectiveness of meningococcal vaccines
Source: BMC Med. 2016 Jun 30;14:98. doi: 10.1186/s12916-016-0642-2 (PMC4929770; doi:10.1186/s12916-016-0642-2)
Supplement: Additional file 2 — England population data. England population in 1999 and 2014 by age. (6 KB XLSX) [file 12916_2016_642_MOESM2_ESM.xlsx]

## Sheet: Sheet1
Age (years)	Mid 1999	Mid 2014
0	592198	664183
1	598202	682703
2	613085	707024
3	605025	694107
4	610444	682940
5	627031	673956
6	631386	679645
7	651507	657784
8	660825	644277
9	649538	616703
10	642561	605945
11	649687	588343
12	632635	577811
13	622987	592716
14	626009	608240
15	601147	627179
16	596805	634876
17	598718	653269
18	600797	655753
19	599262	659877
20	586803	688589
21	554787	696363
22	555363	725657
23	582054	751543
24	605220	744265
25	631621	739681
26	675950	750246
27	717449	734985
28	741823	744417
29	737177	749053
30	760440	733085
31	768700	740124
32	788870	739988
33	792665	746297
34	797641	747715
35	790583	717222
36	776582	668867
37	755693	658257
38	738354	669407
39	709748	682251
40	694519	693835
41	684502	723529
42	662611	753580
43	641095	777644
44	625480	758816
45	630090	776700
46	624096	775852
47	617149	787049
48	622386	787545
49	640705	791217
50	661887	783475
51	711689	766662
52	757020	749793
53	610321	723407
54	598567	693951
55	587602	678012
56	560651	662868
57	505971	637850
58	473481	615181
59	495133	592670
60	497552	594213
61	492805	586924
62	480435	570678
63	466888	574970
64	453336	587146
65	435823	601943
66	432715	635751
67	435336	690209
68	436504	531985
69	426116	515573
70+	5593035	6562247
