# Supplementary material for: Fast and accurate dynamic estimation of field effectiveness of meningococcal vaccines
Source: BMC Med. 2016 Jun 30;14:98. doi: 10.1186/s12916-016-0642-2 (PMC4929770; doi:10.1186/s12916-016-0642-2)
Supplement: Additional file 3 — Meningococcal carriage data. Distribution of meningococcal carriage by age in Europe. (6 KB XLSX) [file 12916_2016_642_MOESM3_ESM.xlsx]

## Sheet: Sheet1
Age (years)	Prevalence
0	0.045		Source:
1	0.048		Christensen et al.,
2	0.051		Meningococcal carriage by age: a systematic review and meta-analysis.
3	0.054		The Lancet Infectious Diseases 10(12), 853–861 (2010)
4	0.058
5	0.061
6	0.065
7	0.068
8	0.072
9	0.075
10	0.077
11	0.079
12	0.081
13	0.085
14	0.095
15	0.115
16	0.151
17	0.196
18	0.226
19	0.237
20	0.232
21	0.218
22	0.201
23	0.186
24	0.174
25	0.163
26	0.154
27	0.147
28	0.141
29	0.136
30	0.131
31	0.127
32	0.124
33	0.121
34	0.118
35	0.115
36	0.112
37	0.109
38	0.106
39	0.104
40	0.101
41	0.099
42	0.096
43	0.094
44	0.091
45	0.089
46	0.087
47	0.084
48	0.082
49	0.08
50	0.078
51	0.076
52	0.074
53	0.072
54	0.07
55	0.068
56	0.067
57	0.065
58	0.063
59	0.062
60	0.06
61	0.058
62	0.057
63	0.055
64	0.054
65	0.052
66	0.051
67	0.05
68	0.048
69	0.047
70+	0.046
